# Supplementary material for: Brain circuits for retching-like behavior
Source: Natl Sci Rev. 2023 Sep 27;11(1):nwad256. doi: 10.1093/nsr/nwad256 (PMC10824557; doi:10.1093/nsr/nwad256)
Supplement: nwad256_Supplemental_Files [file nwad256_supplemental_files.zip]

Archive with 16 entries (16 files):
- Supplementary movie S1-S7/Supplementary movie S1-Bacillus cereus-induced retching behavior.mp4
- Supplementary movie S1-S7/Supplementary movie S2-Chemogenetic activation of TRAPed NTS neurons.mp4
- Supplementary movie S1-S7/Supplementary movie S3-Chemogenetic activation of Calb1+ NTS neurons.mp4
- Supplementary movie S1-S7/Supplementary movie S4-Optogenetic activation of Calb1+ NTS neurons.mp4
- Supplementary movie S1-S7/Supplementary movie S5-GCaMP signal of NTS Calb1+ neurons.mp4
- Supplementary movie S1-S7/Supplementary movie S6-Forceful vomiting in satiety mice.mp4
- Supplementary movie S1-S7/Supplementary movie S6-Forceful vomiting in satiety mice~2.mp4
- Supplementary movie S1-S7/Supplementary movie S7-Optogenetic activation of NTS-AmbRVLM.mp4
- Supplementary Figure S1-14 legends.docx
- Supplementary methods.docx
- Supplementary Movie legends.docx
- Supplementary Table 1 Information of mouse and reagents-20230904.docx
- Supplementary Table 2 Summary of all experimental designs-20230904.docx
- Supplementary Table 3 Summary of Cell Counting Strategy.docx
- Supplementary Table 4 Summary of statistical analyses-0905.docx
- Supplementary Figure S1-S14/Combine-Supplementary Figure S1-S14-Compressed-0925.pdf
